# Supplementary material for: Serotypes, Antimicrobial Resistance Profiles, and Virulence Factors of Salmonella Isolates in Chinese Edible Frogs (Hoplobatrachus rugulosus) Collected from Wet Markets in Hong Kong
Source: Foods. 2023 Jun 1;12(11):2245. doi: 10.3390/foods12112245 (PMC10252521; doi:10.3390/foods12112245)
Supplement: Supplementary file 1 [file foods-12-02245-s001.zip]

Archive with 4 entries (4 files):
- Supplementary File S1.xlsx
- Supplementary Table S1.pdf
- Supplementary Table S2.pdf
- Supplementary Table S3.xlsx
